# Supplementary material for: Food resource competition between African wild dogs and larger carnivores in an ecosystem with artificial water provision
Source: Ecol Evol. 2024 Mar 17;14(3):e11141. doi: 10.1002/ece3.11141 (PMC10944706; doi:10.1002/ece3.11141)
Supplement: Supplementary file 1 — Data S1. [file ECE3-14-e11141-s001.zip]

Archive with 3 entries (3 files):
- Sandoval_Seres_et_al_Data.csv
- Sandoval_Seres_Metadata.docx
- Supporting information_clean.docx
