# Supplementary material for: Food resource competition between African wild dogs and larger carnivores in an ecosystem with artificial water provision
Source: Ecol Evol. 2024 Mar 17;14(3):e11141. doi: 10.1002/ece3.11141 (PMC10944706; doi:10.1002/ece3.11141)
Supplement: Supplementary file 1 — Data S1. [file ECE3-14-e11141-s001.zip › Sandoval_Seres_et_al_Data.csv]

Frequency of occurrence (items in scats)	Leopard	Leopard	Leopard	Leopard	Leopard	Leopard	Cheeath	Lion	Lion	Lion	Lion	Lion	Lion	Lion	Lion	African wild dog	African wild dog	African wild dog	African wild dog	African wild dog	African wild dog	African wild dog	African wild dog	Spotted hyaena	Spotted hyaena	Spotted hyaena	Spotted hyaena	Spotted hyaena	Spotted hyaena	Spotted hyaena	Spotted hyaena
Prey.ID	All	Late dry season	Breeding season of African wild dogs	Nomadic season of wild dogs	North West	Souh West	All	ALL	Wet early dry season	Late dry season	Breeding season of African wild dogs	Nomadic season of wild dogs	North East	North West	South West	All	Wet early dry season	Late dry season	Breeding season (denning packs)	Nomadic season	North East	North West	South West	All	Wet early dry season	Late dry season	Breeding season of African wild dogs	Nomadic season of African wild dogs	North East	North West	South West
Aardvark	0	0	0	0	0	0	0	0.011396011	0.01010101	0.012345679	0.012765957	0.009259259	0.013422819	0.014285714	0	0	0	0	0	0	0	0	0	0.002967359	0	0.003378378	0	0.004464286	0	0.005319149	0
African buffalo	0.012195122	0.012931034	0.020833333	0	0	0.014705882	0	0.094017094	0.090909091	0.098765432	0.106382979	0.074074074	0.11409396	0.107142857	0.017857143	0	0	0	0	0	0	0	0	0.047477745	0.1	0.040540541	0.008928571	0.066964286	0.083333333	0.037234043	0.055555556
African striped weasel	0	0	0	0	0	0	0.037037037	0	0	0	0	0	0	0	0	0	0	0	0	0	0	0	0	0	0	0	0	0	0	0	0
African wild dog	0	0	0	0	0	0	0	0.005698006	0	0.008230453	0	0.018518519	0	0	0.035714286	0	0	0	0	0	0	0	0	0.005934718	0	0.006756757	0	0.008928571	0	0	0.015873016
Banded mongoose	0.008130081	0.00862069	0.006944444	0.009803922	0	0.009803922	0	0.005698006	0.01010101	0.004115226	0.008510638	0	0.013422819	0	0	0	0	0	0	0	0	0	0	0.002967359	0	0.003378378	0	0.004464286	0	0.005319149	0
Bat-eared fox	0	0	0	0	0	0	0	0	0	0	0	0	0	0	0	0.008888889	0	0.017699115	0.013888889	0	0	0.021052632	0	0	0	0	0	0	0	0	0
Bird	0.109756098	0.112068966	0.118055556	0.098039216	0.052631579	0.117647059	0.037037037	0	0	0	0	0	0	0	0	0.004444444	0.007692308	0	0.013888889	0	0	0.010526316	0	0.026706231	0.025	0.027027027	0.026785714	0.026785714	0	0.010638298	0.055555556
Blue wildebeest	0.004065041	0.004310345	0.006944444	0	0.026315789	0	0	0.03988604	0.02020202	0.049382716	0.029787234	0.064814815	0.060402685	0.028571429	0.017857143	0	0	0	0	0	0	0	0	0.056379822	0.025	0.060810811	0.044642857	0.0625	0	0.085106383	0.023809524
Bushbuck	0.154471545	0.163793103	0.083333333	0.254901961	0.052631579	0.176470588	0.148148148	0	0	0	0	0	0	0	0	0.124444444	0.138461538	0.097345133	0.166666667	0.107142857	0.16	0.094736842	0	0	0	0	0	0	0	0	0
Bushpig	0	0	0	0	0	0	0	0.054131054	0.080808081	0.04526749	0.055319149	0.055555556	0.040268456	0.092857143	0	0.004444444	0	0.008849558	0	0.007142857	0	0.010526316	0	0.011869436	0	0.013513514	0.008928571	0.013392857	0	0.015957447	0.007936508
Cape porcupine	0.008130081	0.00862069	0.013888889	0	0	0.009803922	0	0.008547009	0.01010101	0.008230453	0.012765957	0	0	0.007142857	0.035714286	0.004444444	0	0.008849558	0	0.007142857	0	0	0.043478261	0	0	0	0	0	0	0	0
Caracal	0	0	0	0	0	0	0	0.002849003	0.01010101	0	0.004255319	0	0.006711409	0	0	0	0	0	0	0	0	0	0	0	0	0	0	0	0	0	0
Chacma baboon	0.008130081	0.004310345	0.013888889	0	0.052631579	0	0	0.028490028	0.02020202	0.032921811	0.029787234	0.027777778	0.026845638	0.035714286	0.017857143	0.008888889	0	0.017699115	0.013888889	0.007142857	0	0	0	0.023738872	0	0.027027027	0.026785714	0.022321429	0.041666667	0.021276596	0.023809524
Cheetah	0	0	0	0	0	0	0	0.002849003	0	0.004115226	0.004255319	0	0.006711409	0	0	0	0	0	0	0	0	0	0	0.002967359	0	0.003378378	0	0.004464286	0	0	0.007936508
Common duiker	0.223577236	0.232758621	0.256944444	0.176470588	0.052631579	0.254901961	0.185185185	0.065527066	0.03030303	0.057613169	0.034042553	0.083333333	0.033557047	0.035714286	0.125	0.133333333	0.153846154	0.088495575	0.069444444	0.157142857	0.1	0.136842105	0.130434783	0.068249258	0.025	0.074324324	0.071428571	0.066964286	0.083333333	0.021276596	0.134920635
Common eland	0	0	0	0	0	0	0	0.054131054	0.070707071	0.04526749	0.038297872	0.083333333	0.046979866	0.057142857	0.071428571	0	0	0	0	0	0	0	0	0.014836795	0	0.016891892	0.008928571	0.017857143	0	0.026595745	0
Common gennet	0.008130081	0.00862069	0.006944444	0.009803922	0	0.009803922	0	0	0	0	0	0	0	0	0	0	0	0	0	0	0	0	0	0	0	0	0	0	0	0	0
Common warthog	0.020325203	0.021551724	0.027777778	0.009803922	0	0.024509804	0	0.03988604	0.04040404	0.041152263	0.038297872	0.046296296	0.026845638	0.05	0.053571429	0.013333333	0.007692308	0.017699115	0	0.014285714	0.01	0.010526316	0	0.044510386	0.05	0.043918919	0.017857143	0.058035714	0.041666667	0.037234043	0.055555556
Domestic cow	0	0	0	0	0	0	0	0	0	0	0	0	0	0	0	0.004444444	0	0.008849558	0	0.007142857	0.01	0	0	0.002967359	0	0.003378378	0.008928571	0	0	0	0.007936508
Domestic sheep	0	0	0	0	0	0	0	0.002849003	0.01010101	0	0.004255319	0	0	0.007142857	0	0	0	0	0	0	0	0	0	0	0	0	0	0	0	0	0
Elephant	0.004065041	0.004310345	0.006944444	0	0	0.004901961	0	0.01994302	0.02020202	0.020576132	0.021276596	0.018518519	0.020134228	0.014285714	0.035714286	0	0	0	0	0	0	0	0	0.020771513	0.075	0.013513514	0.008928571	0.026785714	0	0	0.055555556
Fox	0	0	0	0	0	0	0	0	0	0	0	0	0	0	0	0.004444444	0.007692308	0	0	0.007142857	0.01	0	0	0	0	0	0	0	0	0	0
Gemsbok	0	0	0	0	0	0	0	0.008547009	0	0.012345679	0.017021277	0	0	0	0.053571429	0.004444444	0	0.008849558	0	0.007142857	0	0	0.043478261	0.011869436	0	0.013513514	0.035714286	0	0	0	0.03968254
Giraffe	0.004065041	0.004310345	0	0.009803922	0.026315789	0	0	0.017094017	0.01010101	0.020576132	0.008510638	0.037037037	0.006711409	0.007142857	0.071428571	0	0	0	0	0	0	0	0	0.020771513	0.025	0.02027027	0.026785714	0.017857143	0.041666667	0.015957447	0.023809524
Greater kudu	0.093495935	0.090517241	0.090277778	0.098039216	0.131578947	0.083333333	0	0.096866097	0.070707071	0.111111111	0.093617021	0.111111111	0.080536913	0.071428571	0.214285714	0.244444444	0.315384615	0.274336283	0.291666667	0.321428571	0.36	0.231578947	0.260869565	0.097922849	0.125	0.091216216	0.125	0.080357143	0.041666667	0.143617021	0.03968254
Honey badger	0.008130081	0.00862069	0	0.019607843	0	0.009803922	0	0	0	0	0	0	0	0	0	0	0	0	0	0	0	0	0	0.005934718	0.025	0.003378378	0	0.008928571	0	0	0
Impala	0.077235772	0.077586207	0.076388889	0.078431373	0.210526316	0.049019608	0.259259259	0.145299145	0.181818182	0.135802469	0.161702128	0.12037037	0.187919463	0.15	0.035714286	0.373333333	0.323076923	0.371681416	0.402777778	0.314285714	0.3	0.473684211	0.173913043	0.24925816	0.2	0.256756757	0.330357143	0.209821429	0.333333333	0.319148936	0.015873016
Jackal	0	0	0	0	0	0	0	0	0	0	0	0	0	0	0	0	0	0	0	0	0	0	0	0.002967359	0	0.003378378	0	0.004464286	0	0	0.126984127
Klipspringer	0	0	0	0	0	0	0	0.008547009	0	0.012345679	0.012765957	0	0	0.014285714	0.017857143	0.008888889	0	0.017699115	0	0	0	0.010526316	0.043478261	0	0	0	0	0	0	0	0.007936508
Marsh mongoose	0	0	0	0	0	0	0	0.002849003	0.01010101	0	0.004255319	0	0.006711409	0	0	0	0	0	0	0	0	0	0	0.002967359	0	0.003378378	0	0.004464286	0	0.005319149	0
Mice	0.016260163	0.017241379	0.006944444	0.029411765	0	0.019607843	0	0	0	0	0	0	0	0	0	0.004444444	0	0.008849558	0	0.007142857	0	0	0.043478261	0.005934718	0	0.006756757	0	0.008928571	0	0	0
Pangolin	0.008130081	0.00862069	0	0.019607843	0.052631579	0	0	0	0	0	0	0	0	0	0	0	0	0	0	0	0	0	0	0	0	0	0	0	0	0	0.015873016
Plains zebra	0.008130081	0.00862069	0.006944444	0.009803922	0	0.009803922	0	0.048433048	0.03030303	0.057613169	0.034042553	0.083333333	0.060402685	0.035714286	0.053571429	0	0	0	0	0	0	0	0	0.026706231	0.05	0.023648649	0.017857143	0.03125	0.041666667	0.021276596	0.031746032
Reedbuck	0	0	0	0	0	0	0	0.031339031	0.02020202	0.037037037	0.038297872	0.018518519	0.053691275	0.021428571	0	0.004444444	0	0.008849558	0	0.007142857	0	0	0.043478261	0.050445104	0.1	0.043918919	0.0625	0.044642857	0.041666667	0.053191489	0.047619048
Roan antelope	0	0	0	0	0	0	0	0.025641026	0.03030303	0.024691358	0.038297872	0	0.020134228	0.042857143	0	0	0	0	0	0	0	0	0	0	0	0	0	0	0	0	0
Sable antelope	0.016260163	0.017241379	0.027777778	0	0.052631579	0.009803922	0	0.085470085	0.121212121	0.065843621	0.10212766	0.037037037	0.120805369	0.078571429	0.017857143	0.004444444	0	0.008849558	0	0.007142857	0	0	0.043478261	0.071216617	0.1	0.067567568	0.071428571	0.071428571	0.166666667	0.069148936	0.055555556
Scrub hare	0.012195122	0.012931034	0.020833333	0	0	0.014705882	0.296296296	0.002849003	0	0.004115226	0	0.009259259	0	0.007142857	0	0.004444444	0	0.008849558	0	0.007142857	0.01	0	0	0	0	0	0	0	0	0	0
Sharpe's grysbok	0	0	0	0	0	0	0	0	0	0	0	0	0	0	0	0	0	0	0	0	0	0	0	0.002967359	0	0.003378378	0	0.004464286	0	0	0.007936508
Slender mongoose	0	0	0	0	0	0	0.037037037	0	0	0	0	0	0	0	0	0	0	0	0	0	0	0	0	0.002967359	0	0.003378378	0	0.004464286	0	0	0.007936508
Snake	0.004065041	0.004310345	0.006944444	0	0	0.004901961	0	0	0	0	0	0	0	0	0	0	0	0	0	0	0	0	0	0	0	0	0	0	0	0	0
Spotted hyaena	0	0	0	0	0	0	0	0.017094017	0.01010101	0.020576132	0.012765957	0.027777778	0.020134228	0.007142857	0.035714286	0	0	0	0	0	0	0	0	0	0	0	0	0	0	0	0
Squirrel	0.044715447	0.030172414	0.006944444	0.098039216	0.157894737	0.024509804	0	0.002849003	0	0.004115226	0.004255319	0	0	0	0.017857143	0	0	0	0	0	0	0	0	0.005934718	0	0.006756757	0.008928571	0.004464286	0	0	0.015873016
Steenbok	0.117886179	0.120689655	0.145833333	0.078431373	0	0.142156863	0	0.008547009	0.01010101	0.008230453	0.004255319	0.018518519	0	0.007142857	0.035714286	0.031111111	0.030769231	0.026548673	0	0.007142857	0.02	0	0.130434783	0.029673591	0.05	0.027027027	0.017857143	0.035714286	0	0.005319149	0.071428571
Striped polecat	0	0	0	0	0	0	0	0	0	0	0	0	0	0	0	0	0	0	0	0	0	0	0	0.005934718	0	0.006756757	0	0.008928571	0	0	0.015873016
Tsesseby	0	0	0	0	0	0	0	0.022792023	0.03030303	0.020576132	0.029787234	0.009259259	0	0.057142857	0	0	0	0	0	0	0	0	0	0.029673591	0	0.033783784	0.026785714	0.03125	0	0.053191489	0
Vervet monkey	0.020325203	0.012931034	0.034722222	0	0.105263158	0.004901961	0	0.011396011	0.02020202	0.008230453	0.008510638	0.018518519	0.006711409	0.014285714	0.017857143	0	0	0	0	0	0	0	0	0.011869436	0	0.013513514	0.008928571	0.013392857	0	0	0.031746032
Waterbuck	0.008130081	0.004310345	0.013888889	0	0.026315789	0.004901961	0	0.025641026	0.03030303	0.024691358	0.029787234	0.018518519	0.026845638	0.035714286	0	0.008888889	0.015384615	0	0.027777778	0.007142857	0.02	0	0	0.03264095	0.025	0.033783784	0.035714286	0.03125	0.083333333	0.04787234	0
White-tailed mongoose	0	0	0	0	0	0	0	0.002849003	0	0.004115226	0	0.009259259	0	0	0.017857143	0	0	0	0	0	0	0	0	0	0	0	0	0	0	0	0
